# Supplementary material for: Bioinspired Sandcastle Worm-Derived Peptide-Based Hybrid Hydrogel for Promoting the Formation of Liver Spheroids
Source: Gels. 2022 Feb 27;8(3):149. doi: 10.3390/gels8030149 (PMC8950079; doi:10.3390/gels8030149)
Supplement: Supplementary file 1 [file gels-08-00149-s001.zip]

Archive with 1 entries (1 files):
- gels-1579894-supplementary.pdf
